# Supplementary material for: Haploid genetic screens identify genetic vulnerabilities to microtubule‐targeting agents
Source: Mol Oncol. 2018 May 1;12(6):953–71. doi: 10.1002/1878-0261.12307 (PMC5983209; doi:10.1002/1878-0261.12307)
Supplement: Supplementary file 2 — Table S1. Gene‐trap insertion counts [file MOL2-12-953-s002.xlsx]

## Sheet: docetaxel
7nM docetaxel
p=0.01, effect size cutoff 1.2, n=2
gene	ensemb ID	sense insertions 1st screen	antisense insertions 1st screen	ratio 1st screen	binomial p value 1st screen	sense insertions 1st control	antisense insertions 1st control	ratio 1st control	binomial p value 1st control	sense insertions 2nd control	antisense insertions 2nd control	ratio 2nd control	binomial p value 2nd control	sense insertions 3rd control	antisense insertions 3rd control	ratio 3rd control	binomial p value 3rd control	sense insertions 4th control	antisense insertions 4th control	ratio 4th control	binomial p value 4th control	p value 1st screen vs. 1st control	p value 1st screen vs. 2nd control	p value 1st screen vs. 3rd control	p value 1st screen vs. 4th control	effect size vs. 1st control	effect size vs. 2nd control	effect size vs. 3rd control	effect size vs. 4th control	fdr corrected p value vs. 1st control	fdr corrected p value vs. 2nd control	fdr corrected p value vs. 3rd control	fdr corrected p value vs. 4th control	sense insertions 2nd screen	antisense insertions 2nd screen	ratio 2nd screen	binomial p value 2nd screen	sense insertions 1st control	antisense insertions 1st control	ratio 1st control	binomial p value 1st control	sense insertions 2nd control	antisense insertions 2nd control	ratio 2nd control	binomial p value 2nd control	sense insertions 3rd control	antisense insertions 3rd control	ratio 3rd control	binomial p value 3rd control
hypersensitivtiy candidates:
ABCB1	ENSG00000085563	129	631	0.169737	9.10213e-78	234	234	0.5	1	599	605	0.497508	1	628	632	0.498413	1	516	497	0.509378	0.990074	2.30823e-34	2.01641e-51	2.48824e-52	2.01757e-51	0.339474	0.341174	0.340555	0.333224	1.15232e-30	8.05314e-48	9.93754e-49	4.02889e-47	217	859	0.201673	3.85745e-88	234	234	0.5	1	599	605	0.497508	1	628	632	0.498413	1
ACTR3	ENSG00000115091	64	379	0.14447	3.05146e-57	220	496	0.307263	3.35071e-19	411	802	0.338829	3.14634e-18	545	938	0.367498	6.46998e-15	198	520	0.275766	1.34649e-38	1.85799e-10	7.81796e-16	1.99976e-20	1.19209e-07	0.470183	0.426378	0.393116	0.523884	5.30032e-08	2.43933e-13	1.21009e-17	4.66761e-05	111	535	0.171827	4.6967e-65	220	496	0.307263	3.35071e-19	411	802	0.338829	3.14634e-18	545	938	0.367498	6.46998e-15
ARPC2	ENSG00000163466	27	299	0.0828221	5.88489e-57	149	488	0.233909	2.96651e-28	248	642	0.278652	2.36723e-33	261	575	0.312201	3.80889e-19	112	449	0.199643	3.109e-46	2.24567e-09	1.23763e-14	3.03137e-18	2.18813e-06	0.354078	0.297224	0.265285	0.41485	5.60546e-07	3.25189e-12	1.55214e-15	0.000606872	28	362	0.0717949	2.11125e-64	149	488	0.233909	2.96651e-28	248	642	0.278652	2.36723e-33	261	575	0.312201	3.80889e-19
C15orf41	ENSG00000186073	86	949	0.0830918	6.78641e-200	351	1324	0.209552	1.30237e-104	1226	2768	0.30696	9.17787e-97	895	2469	0.266052	2.2525e-127	285	1381	0.171068	4.10341e-199	1.83569e-19	3.85239e-57	1.5537e-40	3.99113e-11	0.396521	0.270692	0.312314	0.485723	1.92931e-16	2.56428e-53	3.87824e-37	3.18795e-08	148	1089	0.119644	3.24216e-191	351	1324	0.209552	1.30237e-104	1226	2768	0.30696	9.17787e-97	895	2469	0.266052	2.2525e-127
C1QBP	ENSG00000108561	12	108	0.1	6.08859e-20	37	127	0.22561	2.90554e-10	130	204	0.389222	0.042266	122	208	0.369697	0.00235491	71	133	0.348039	5.78975e-06	0.00657813	5.7183e-10	5.93172e-09	3.65248e-07	0.443243	0.256923	0.270492	0.287324	0.21659	7.56216e-08	7.8967e-07	0.000127959	14	123	0.10219	2.07939e-21	37	127	0.22561	2.90554e-10	130	204	0.389222	0.042266	122	208	0.369697	0.00235491
CCDC47	ENSG00000108588	69	265	0.206587	6.72429e-29	121	174	0.410169	0.0354241	272	341	0.443719	0.152424	290	361	0.445469	0.249884	179	346	0.340952	1.92738e-14	3.47465e-08	1.23416e-13	4.96213e-14	2.07213e-05	0.503662	0.46558	0.463752	0.605911	6.80248e-06	2.80057e-11	1.47894e-11	0.00401732	52	176	0.22807	4.17414e-16	121	174	0.410169	0.0354241	272	341	0.443719	0.152424	290	361	0.445469	0.249884
CCNB1	ENSG00000134057	3	19	0.136364	0.0068589	18	15	0.545455	1	79	58	0.576642	0.390776	36	31	0.537313	1	41	38	0.518987	1	0.00400737	0.000133512	0.00109119	0.00138716	0.25	0.236479	0.253788	0.262749	0.15031	0.00612896	0.0410358	0.127651	1	12	0.0769231	0.0252204	18	15	0.545455	1	79	58	0.576642	0.390776	36	31	0.537313	1
CHTF8	ENSG00000168802	11	204	0.0511628	1.17418e-47	53	228	0.188612	5.96892e-21	116	354	0.246809	2.92311e-21	112	346	0.244541	2.47198e-21	52	281	0.156156	1.89459e-43	3.06689e-06	4.03499e-11	9.77256e-11	0.000106922	0.271259	0.207298	0.209219	0.327639	0.000371168	6.60448e-09	1.66793e-08	0.0159337	12	182	0.0618557	1.28205e-40	53	228	0.188612	5.96892e-21	116	354	0.246809	2.92311e-21	112	346	0.244541	2.47198e-21
CKS1B	ENSG00000173207	41	305	0.118497	4.97791e-48	74	241	0.234921	1.08091e-13	198	471	0.295964	8.23373e-21	195	443	0.305643	4.33533e-16	100	384	0.206612	6.66635e-38	8.83213e-05	6.2042e-11	1.09786e-11	0.000985581	0.504413	0.400377	0.387698	0.573526	0.00705475	9.91133e-09	2.28366e-09	0.096951	35	272	0.114007	1.66718e-36	74	241	0.234921	1.08091e-13	198	471	0.295964	8.23373e-21	195	443	0.305643	4.33533e-16
CTDNEP1	ENSG00000175826	29	102	0.221374	4.40157e-10	81	106	0.433155	0.50712	155	171	0.47546	0.931671	172	195	0.468665	0.906252	88	156	0.360656	4.96386e-05	0.000116208	3.55102e-07	5.18017e-07	0.00700734	0.511073	0.4656	0.47235	0.61381	0.00879001	3.01746e-05	4.87937e-05	0.407174	25	103	0.195312	1.26413e-10	81	106	0.433155	0.50712	155	171	0.47546	0.931671	172	195	0.468665	0.906252
DAP3	ENSG00000132676	10	117	0.0787402	9.88451e-23	36	129	0.218182	1.36549e-08	151	271	0.35782	6.14462e-06	106	225	0.320242	4.54229e-07	51	216	0.191011	3.00316e-23	0.00111771	8.44319e-11	1.78106e-08	0.00430137	0.360892	0.220055	0.245877	0.412228	0.0568536	1.31923e-08	2.18196e-06	0.293634	9	119	0.0703125	5.15251e-21	36	129	0.218182	1.36549e-08	151	271	0.35782	6.14462e-06	106	225	0.320242	4.54229e-07
EEFSEC	ENSG00000132394	62	206	0.231343	6.68274e-20	118	186	0.388158	0.00228874	579	744	0.437642	0.00155556	331	418	0.441923	0.117475	163	296	0.35512	9.66517e-11	6.80372e-05	1.46447e-10	6.3855e-10	0.00047643	0.596003	0.528613	0.523493	0.651451	0.00563748	2.16622e-08	9.58737e-08	0.0559637	43	145	0.228723	2.31299e-13	118	186	0.388158	0.00228874	579	744	0.437642	0.00155556	331	418	0.441923	0.117475
EIF4B	ENSG00000063046	127	431	0.227599	2.53918e-39	409	464	0.468499	0.700997	435	698	0.383936	9.04186e-10	459	706	0.393991	3.74238e-09	291	558	0.342756	1.45585e-23	1.32288e-20	7.91099e-11	4.25215e-12	3.23243e-06	0.485803	0.592803	0.577674	0.664025	1.55392e-17	1.25377e-08	9.64899e-10	0.000817068	131	425	0.235612	2.31014e-33	409	464	0.468499	0.700997	435	698	0.383936	9.04186e-10	459	706	0.393991	3.74238e-09
FBXO11	ENSG00000138081	66	275	0.193548	2.48507e-30	188	236	0.443396	0.344444	267	477	0.358871	2.63347e-10	328	442	0.425974	0.0062909	195	359	0.351986	3.95607e-14	1.48824e-13	2.6972e-08	1.70944e-14	3.44967e-07	0.436513	0.539326	0.454367	0.549876	6.60414e-11	2.80523e-06	5.50577e-12	0.000123012	91	264	0.256338	7.0657e-18	188	236	0.443396	0.344444	267	477	0.358871	2.63347e-10	328	442	0.425974	0.0062909
HTT	ENSG00000197386	207	360	0.365079	6.71934e-11	215	216	0.49884	1	545	463	0.540675	0.0929928	436	400	0.521531	0.747111	603	551	0.52253	0.622938	2.57687e-05	2.18059e-11	9.17749e-09	8.76713e-10	0.731857	0.675229	0.700015	0.698676	0.00241584	3.69019e-09	1.19781e-06	5.30518e-07	57	133	0.3	1.91917e-07	215	216	0.49884	1	545	463	0.540675	0.0929928	436	400	0.521531	0.747111
ISCA1	ENSG00000135070	3	75	0.0384615	5.99593e-19	37	92	0.286822	0.000574455	82	193	0.298182	1.50887e-07	65	204	0.241636	2.85485e-13	40	122	0.246914	8.647e-13	3.27229e-06	1.66654e-07	1.60724e-05	2.56179e-05	0.134096	0.128987	0.159172	0.155769	0.000387335	1.49234e-05	0.00103867	0.00465057	7	99	0.0660377	1.53243e-21	37	92	0.286822	0.000574455	82	193	0.298182	1.50887e-07	65	204	0.241636	2.85485e-13
KATNA1	ENSG00000186625	86	182	0.320896	1.33592e-08	178	170	0.511494	1	341	353	0.491354	1	270	282	0.48913	1	201	273	0.424051	0.00486688	2.65942e-06	1.6805e-06	6.15676e-06	0.00602238	0.627369	0.653084	0.656053	0.756739	0.000331913	0.000124288	0.00046125	0.371176	69	178	0.279352	4.66569e-11	178	170	0.511494	1	341	353	0.491354	1	270	282	0.48913	1
KATNB1	ENSG00000140854	19	58	0.246753	9.57926e-05	52	35	0.597701	0.44427	79	94	0.456647	0.757069	112	109	0.506787	1	65	79	0.451389	0.763575	8.03991e-06	0.00194815	9.52357e-05	0.00350987	0.412837	0.540358	0.486897	0.546653	0.000872549	0.0606904	0.00496543	0.255756	11	69	0.1375	3.22656e-10	52	35	0.597701	0.44427	79	94	0.456647	0.757069	112	109	0.506787	1
KIF18B	ENSG00000186185	4	147	0.0264901	3.35759e-38	22	106	0.171875	5.76406e-11	130	321	0.288248	1.14399e-13	88	270	0.24581	1.22538e-16	96	305	0.239401	1.92236e-32	3.88013e-05	5.10221e-14	6.46612e-11	1.2945e-10	0.154124	0.0919002	0.107766	0.110651	0.00345903	1.21293e-11	1.17384e-08	8.61665e-08	0	35	0	8.9223e-10	22	106	0.171875	5.76406e-11	130	321	0.288248	1.14399e-13	88	270	0.24581	1.22538e-16
KIF4A	ENSG00000090889	206	677	0.233296	4.87923e-65	208	505	0.291725	5.16873e-23	653	1148	0.362576	1.48635e-17	603	978	0.381404	3.58708e-12	518	950	0.352861	5.71211e-39	0.00829454	7.90517e-12	3.2825e-14	1.0324e-09	0.79971	0.643439	0.611675	0.661154	0.248779	1.42215e-09	1.00843e-11	6.06354e-07	70	429	0.140281	1.24951e-61	208	505	0.291725	5.16873e-23	653	1148	0.362576	1.48635e-17	603	978	0.381404	3.58708e-12
KLF16	ENSG00000129911	112	417	0.21172	5.55114e-45	106	181	0.369338	0.00295202	245	449	0.353026	3.23227e-08	239	418	0.363775	4.00121e-07	267	549	0.327206	4.0423e-28	2.05053e-06	6.27008e-08	1.08793e-08	4.16926e-06	0.573243	0.59973	0.582009	0.647055	0.000262481	6.10767e-06	1.4107e-06	0.00102479	36	282	0.113208	2.34178e-46	106	181	0.369338	0.00295202	245	449	0.353026	3.23227e-08	239	418	0.363775	4.00121e-07
KNTC1	ENSG00000184445	74	240	0.235669	3.9928e-21	175	211	0.453368	0.465057	417	441	0.486014	0.901982	351	360	0.493671	1	347	376	0.479945	0.66454	2.13728e-09	4.96928e-15	4.42117e-15	6.97596e-14	0.519818	0.484901	0.47738	0.491033	5.40245e-07	1.39763e-12	1.63493e-12	9.28686e-11	19	146	0.115152	7.34425e-24	175	211	0.453368	0.465057	417	441	0.486014	0.901982	351	360	0.493671	1
LCOR	ENSG00000196233	149	499	0.229938	1.24719e-45	355	306	0.537065	0.209851	695	971	0.417167	2.35714e-09	665	669	0.498501	1	480	603	0.443213	0.000264893	9.99871e-31	1.09949e-17	2.64591e-31	1.55958e-19	0.428139	0.55119	0.46126	0.518798	2.85234e-27	4.48077e-15	3.52242e-28	5.19056e-16	165	418	0.283019	4.55358e-25	355	306	0.537065	0.209851	695	971	0.417167	2.35714e-09	665	669	0.498501	1
MAD1L1	ENSG00000002822	127	523	0.195385	2.34726e-56	538	597	0.474009	0.541488	1158	1221	0.486759	0.689467	988	956	0.50823	0.944204	738	792	0.482353	0.510166	4.3057e-33	3.03321e-43	6.82755e-47	4.9053e-38	0.412196	0.401399	0.384441	0.405066	1.43301e-29	7.57126e-40	1.94771e-43	4.8977e-34	62	471	0.116323	3.40035e-77	538	597	0.474009	0.541488	1158	1221	0.486759	0.689467	988	956	0.50823	0.944204
MAD2L1	ENSG00000116670	1	31	0.03125	1.96382e-07	30	56	0.348837	0.174209	49	110	0.308176	0.000704469	62	102	0.378049	0.114096	26	49	0.346667	0.0195111	0.000273034	0.000644995	4.24666e-05	0.000438318	0.0895833	0.101403	0.0826613	0.0901442	0.018174	0.0238076	0.00246516	0.0527275	0	57	0	3.31359e-16	30	56	0.348837	0.174209	49	110	0.308176	0.000704469	62	102	0.378049	0.114096
MAPKAP1	ENSG00000119487	162	907	0.151543	7.58521e-149	452	765	0.371405	4.51082e-11	521	1976	0.20865	1.26107e-161	574	1687	0.25387	9.13957e-96	380	1308	0.225118	3.08074e-148	3.37266e-33	6.33948e-05	1.20606e-11	1.76834e-06	0.408028	0.726303	0.596934	0.673172	1.34697e-29	0.00316483	2.48287e-09	0.000504457	96	568	0.144578	2.16105e-89	452	765	0.371405	4.51082e-11	521	1976	0.20865	1.26107e-161	574	1687	0.25387	9.13957e-96
NMNAT1	ENSG00000173614	43	115	0.272152	4.46033e-08	75	107	0.412088	0.220264	179	239	0.42823	0.0555572	164	184	0.471264	0.961344	148	205	0.419263	0.00552805	0.00851884	0.000552424	2.51603e-05	0.00153353	0.660422	0.635528	0.577493	0.649119	0.252019	0.0208532	0.00154118	0.137323	25	81	0.235849	1.69165e-06	75	107	0.412088	0.220264	179	239	0.42823	0.0555572	164	184	0.471264	0.961344
NSF	ENSG00000073969	38	1607	0.0231003	0	70	1136	0.0580431	3.13071e-201	118	2349	0.0478314	0	201	2334	0.0792899	0	96	2119	0.0433409	0	2.13114e-06	3.87009e-05	7.01844e-16	0.000679508	0.397985	0.482953	0.29134	0.532991	0.000269346	0.00206085	2.80302e-13	0.0737451	20	1085	0.0180995	1.88679e-307	70	1136	0.0580431	3.13071e-201	118	2349	0.0478314	0	201	2334	0.0792899	0
POLG2	ENSG00000256525	1	78	0.0126582	8.58828e-21	72	130	0.356436	0.00128203	191	210	0.476309	0.937968	181	212	0.46056	0.717546	87	124	0.412322	0.0428173	2.33147e-11	1.79773e-18	1.36927e-17	1.08693e-13	0.0355134	0.0265757	0.0274844	0.0306998	7.16263e-09	8.15882e-16	6.51689e-15	1.35656e-10	22	96	0.186441	2.20647e-10	72	130	0.356436	0.00128203	191	210	0.476309	0.937968	181	212	0.46056	0.717546
PPP4R1	ENSG00000154845	106	411	0.205029	3.77377e-43	244	292	0.455224	0.410336	598	711	0.456837	0.0458683	515	626	0.451358	0.0640509	326	532	0.379953	3.37741e-13	5.21206e-18	1.33833e-24	7.70282e-23	6.52909e-12	0.450392	0.448801	0.454249	0.539616	4.33665e-15	1.33626e-21	5.30406e-20	7.2433e-09	107	363	0.22766	2.79151e-30	244	292	0.455224	0.410336	598	711	0.456837	0.0458683	515	626	0.451358	0.0640509
PRKDC	ENSG00000253729	59	205	0.223485	8.43566e-21	133	245	0.351852	1.48162e-05	281	495	0.362113	9.75111e-08	252	449	0.359486	3.27465e-08	170	320	0.346939	5.22382e-14	0.00045912	2.78744e-05	5.53179e-05	0.000473844	0.635167	0.617168	0.621678	0.644162	0.0281232	0.0015334	0.00313819	0.0559637	76	233	0.245955	2.99143e-18	133	245	0.351852	1.48162e-05	281	495	0.362113	9.75111e-08	252	449	0.359486	3.27465e-08
PTP4A2	ENSG00000184007	103	365	0.220085	4.61789e-38	141	219	0.391667	0.0098102	319	695	0.314596	5.90528e-22	257	473	0.352055	8.10198e-10	233	503	0.316576	3.27594e-28	9.99862e-08	0.00015753	1.18163e-06	0.000283412	0.56192	0.699582	0.625145	0.695206	1.76692e-05	0.00708419	0.000104407	0.0355941	78	260	0.230769	1.88145e-22	141	219	0.391667	0.0098102	319	695	0.314596	5.90528e-22	257	473	0.352055	8.10198e-10
RANBP3	ENSG00000031823	59	375	0.135945	2.34681e-54	182	472	0.278287	6.76638e-17	318	784	0.288566	9.6183e-37	302	694	0.303213	1.82789e-25	215	537	0.285904	7.68399e-30	1.84827e-08	8.45615e-11	4.01995e-12	1.50702e-09	0.488505	0.471104	0.448347	0.47549	3.84459e-06	1.31923e-08	9.22695e-10	8.35933e-07	48	339	0.124031	7.82803e-43	182	472	0.278287	6.76638e-17	318	784	0.288566	9.6183e-37	302	694	0.303213	1.82789e-25
RERE	ENSG00000142599	852	1262	0.403027	5.26828e-19	1422	1461	0.493236	1	3557	3375	0.513128	0.10427	2674	2695	0.498044	1	2016	1948	0.508577	0.899373	2.48182e-10	6.28879e-19	1.21042e-13	3.91042e-15	0.817108	0.785433	0.80922	0.792461	6.78898e-08	3.13952e-16	3.55454e-11	7.80872e-12	673	1117	0.375978	2.86609e-26	1422	1461	0.493236	1	3557	3375	0.513128	0.10427	2674	2695	0.498044	1
RNF4	ENSG00000063978	45	202	0.182186	2.55492e-25	91	177	0.339552	6.18997e-05	188	422	0.308197	9.13135e-15	173	339	0.337891	1.04714e-08	133	298	0.308585	4.95381e-18	5.84789e-05	0.00013448	7.64505e-06	0.000282886	0.536548	0.591136	0.539187	0.590393	0.00495746	0.00614514	0.000557168	0.0355941	41	186	0.180617	1.03322e-21	91	177	0.339552	6.18997e-05	188	422	0.308197	9.13135e-15	173	339	0.337891	1.04714e-08
SMAD4	ENSG00000141646	20	134	0.12987	3.21346e-21	222	302	0.423664	0.0114646	418	627	0.4	8.12245e-08	421	540	0.438085	0.0271483	112	238	0.32	4.46528e-12	2.22744e-12	6.41325e-12	1.92724e-14	5.24465e-06	0.30654	0.324675	0.296449	0.405844	8.23699e-10	1.17492e-09	6.10873e-12	0.0012178	34	241	0.123636	1.57397e-38	222	302	0.423664	0.0114646	418	627	0.4	8.12245e-08	421	540	0.438085	0.0271483
SP1	ENSG00000185591	64	269	0.192192	6.40772e-30	202	271	0.427061	0.0686727	416	591	0.413108	0.000203191	296	445	0.39946	2.22391e-05	227	448	0.336296	2.61841e-20	1.69873e-12	5.77317e-14	9.07891e-12	1.45172e-06	0.450034	0.465234	0.48113	0.571497	6.52343e-10	1.35629e-11	1.90839e-09	0.000432678	76	250	0.233129	2.75901e-20	202	271	0.427061	0.0686727	416	591	0.413108	0.000203191	296	445	0.39946	2.22391e-05
SPTLC2	ENSG00000100596	126	239	0.345205	3.43183e-09	348	407	0.460927	0.4257	362	438	0.4525	0.0880855	280	335	0.455285	0.300116	294	378	0.4375	0.00219825	0.000235565	0.000680785	0.000790971	0.00437247	0.748937	0.762885	0.758219	0.789041	0.0161096	0.0250823	0.0309098	0.295979	82	210	0.280822	3.16433e-13	348	407	0.460927	0.4257	362	438	0.4525	0.0880855	280	335	0.455285	0.300116
THRA	ENSG00000126351	80	639	0.111266	1.25951e-105	210	423	0.331754	6.90354e-07	230	498	0.315934	9.79686e-18	331	694	0.322927	3.64938e-20	178	703	0.202043	5.16252e-71	3.0676e-23	6.26011e-22	3.55076e-26	7.71259e-07	0.335386	0.35218	0.344554	0.550702	4.37549e-20	5.20868e-19	2.8362e-23	0.000256688	72	560	0.113924	1.6343e-75	210	423	0.331754	6.90354e-07	230	498	0.315934	9.79686e-18	331	694	0.322927	3.64938e-20
TMEM30A	ENSG00000112697	83	141	0.370536	0.000216337	179	143	0.555901	0.257483	513	444	0.53605	0.22231	305	326	0.48336	0.925541	220	220	0.5	1	2.0086e-05	8.05242e-06	0.00383633	0.00172702	0.66655	0.691233	0.766584	0.741071	0.00197028	0.000523775	0.1117	0.151258	48	190	0.201681	2.7898e-20	179	143	0.555901	0.257483	513	444	0.53605	0.22231	305	326	0.48336	0.925541
TPK1	ENSG00000196511	477	739	0.39227	1.23999e-13	810	835	0.492401	1	1698	1667	0.504606	0.990436	1537	1543	0.499026	1	1214	1258	0.4911	0.79115	1.01788e-07	1.56167e-11	2.61429e-10	1.48104e-08	0.796647	0.777378	0.786071	0.798757	1.78298e-05	2.73553e-09	4.27908e-08	6.87789e-06	468	696	0.402062	5.23931e-11	810	835	0.492401	1	1698	1667	0.504606	0.990436	1537	1543	0.499026	1
TRIP13	ENSG00000071539	18	65	0.216867	6.83041e-07	58	77	0.42963	0.645157	119	124	0.489712	1	123	130	0.486166	1	80	106	0.430108	0.257499	0.00133312	1.04572e-05	1.17991e-05	0.000928738	0.504778	0.442847	0.446077	0.504217	0.0650883	0.000660825	0.000818114	0.0927299	8	54	0.129032	2.39718e-08	58	77	0.42963	0.645157	119	124	0.489712	1	123	130	0.486166	1
TTL	ENSG00000114999	67	148	0.311628	8.61545e-08	156	133	0.539792	0.694822	233	234	0.498929	1	237	212	0.52784	0.803844	193	200	0.491094	1	3.51053e-07	4.65087e-06	1.45512e-07	1.79407e-05	0.577311	0.624593	0.590384	0.634558	5.19272e-05	0.000316973	1.5134e-05	0.00369338	69	149	0.316514	1.65812e-07	156	133	0.539792	0.694822	233	234	0.498929	1	237	212	0.52784	0.803844
UBE3D	ENSG00000118420	19	236	0.0745098	1.0165e-46	63	200	0.239544	2.78453e-11	199	345	0.365809	1.01206e-06	160	384	0.294118	7.16285e-16	97	317	0.2343	2.67464e-26	2.53945e-07	2.24534e-20	2.09758e-13	5.03404e-08	0.311049	0.203685	0.253333	0.318011	3.93103e-05	1.40116e-17	5.81758e-11	2.15623e-05	24	225	0.0963855	5.82309e-34	63	200	0.239544	2.78453e-11	199	345	0.365809	1.01206e-06	160	384	0.294118	7.16285e-16
VEZT	ENSG00000028203	40	247	0.139373	4.36121e-38	95	215	0.306452	1.87218e-08	275	506	0.352113	1.58294e-09	276	507	0.35249	2.65332e-10	112	373	0.230928	2.01602e-36	1.3007e-06	1.9276e-12	1.93455e-12	0.00196415	0.454796	0.395819	0.395395	0.603534	0.000172011	3.84922e-10	4.76925e-10	0.169793	33	195	0.144737	1.85418e-27	95	215	0.306452	1.87218e-08	275	506	0.352113	1.58294e-09	276	507	0.35249	2.65332e-10
WBSCR16	ENSG00000174374	8	119	0.0629921	6.88954e-25	35	88	0.284553	7.40456e-05	138	165	0.455446	0.83881	132	162	0.44898	0.641867	55	153	0.264423	4.78513e-12	3.26101e-06	3.11274e-17	1.16792e-16	2.44165e-06	0.221372	0.138309	0.140301	0.238225	0.000387335	1.10997e-14	5.07004e-14	0.000658882	7	84	0.0769231	1.72801e-16	35	88	0.284553	7.40456e-05	138	165	0.455446	0.83881	132	162	0.44898	0.641867
WDR62	ENSG00000075702	3	63	0.0454545	2.82395e-14	38	64	0.372549	0.249234	90	165	0.352941	0.00273932	75	136	0.35545	0.00908356	51	100	0.337748	4.25818e-05	3.47376e-07	8.75182e-08	9.98367e-08	9.13119e-07	0.12201	0.128788	0.127879	0.134581	5.17668e-05	8.32215e-06	1.07185e-05	0.000294098	1	36	0.027027	7.91588e-09	38	64	0.372549	0.249234	90	165	0.352941	0.00273932	75	136	0.35545	0.00908356
YWHAE	ENSG00000108953	174	500	0.25816	1.10645e-41	265	428	0.382395	5.62381e-06	665	1159	0.364583	4.52975e-17	470	816	0.365474	1.93376e-13	388	705	0.354986	2.36646e-28	1.07665e-06	5.12551e-07	1.4541e-06	2.03037e-05	0.675113	0.708097	0.70637	0.72724	0.000144293	4.21199e-05	0.000127355	0.00397495	148	375	0.282983	3.39369e-22	265	428	0.382395	5.62381e-06	665	1159	0.364583	4.52975e-17	470	816	0.365474	1.93376e-13
ZNF292	ENSG00000188994	237	379	0.38474	8.28686e-09	708	666	0.515284	0.743549	825	821	0.501215	1	1005	946	0.51512	0.73597	603	556	0.520276	0.681969	6.81619e-08	8.25179e-07	1.5849e-08	5.075e-08	0.746657	0.767615	0.746894	0.739492	1.27208e-05	6.64435e-05	1.96577e-06	2.15623e-05	354	625	0.361593	9.58925e-19	708	666	0.515284	0.743549	825	821	0.501215	1	1005	946	0.51512	0.73597
resistance candidates:
BBX	ENSG00000114439	337	216	0.609403	1.86161e-05	368	367	0.50068	1	654	715	0.477721	0.532061	564	684	0.451923	0.0132838	377	407	0.480867	0.581918	0.000118901	1.95777e-07	7.88213e-10	3.75826e-06	1.21715	1.27565	1.34847	1.2673	0.00895978	1.72985e-05	1.15734e-07	0.000938109	589	384	0.605344	4.23683e-09	368	367	0.50068	1	654	715	0.477721	0.532061	564	684	0.451923	0.0132838
CHD1	ENSG00000153922	245	118	0.674931	6.02448e-09	137	139	0.496377	1	336	337	0.499257	1	289	266	0.520721	0.898228	226	207	0.52194	0.92048	7.03728e-06	4.86413e-08	4.32493e-06	1.35927e-05	1.35972	1.35187	1.29615	1.29312	0.000767909	4.83242e-06	0.000336049	0.00291864	396	231	0.631579	5.5535e-09	137	139	0.496377	1	336	337	0.499257	1	289	266	0.520721	0.898228
CNOT2	ENSG00000111596	294	144	0.671233	4.5523e-11	106	234	0.311765	8.6453e-10	345	440	0.43949	0.125313	213	423	0.334906	1.42383e-13	242	263	0.479208	0.357876	1.307e-23	6.0839e-15	9.24774e-28	2.78644e-09	2.15301	1.5273	2.00424	1.40071	2.17496e-20	1.68735e-12	8.79372e-25	1.46428e-06	531	239	0.68961	1.97473e-26	106	234	0.311765	8.6453e-10	345	440	0.43949	0.125313	213	423	0.334906	1.42383e-13
NAA35	ENSG00000135040	195	91	0.681818	2.1908e-08	71	84	0.458065	0.952022	204	189	0.519084	0.937295	168	166	0.502994	1	129	129	0.5	1	6.54196e-06	2.03034e-05	6.77611e-06	1.77825e-05	1.48848	1.3135	1.35552	1.36364	0.000725758	0.00116841	0.000503019	0.00369338	261	106	0.711172	4.06624e-14	71	84	0.458065	0.952022	204	189	0.519084	0.937295	168	166	0.502994	1
[truncated: 16 more columns]

## Sheet: vinorelbine
16nM vinorelbine
p=0.01, effect size cutoff 1.2, n=2
gene	ensemb ID	sense insertions 1st screen	antisense insertions 1st screen	ratio 1st screen	binomial p value 1st screen	sense insertions 1st control	antisense insertions 1st control	ratio 1st control	binomial p value 1st control	sense insertions 2nd control	antisense insertions 2nd control	ratio 2nd control	binomial p value 2nd control	sense insertions 3rd control	antisense insertions 3rd control	ratio 3rd control	binomial p value 3rd control	sense insertions 4th control	antisense insertions 4th control	ratio 4th control	binomial p value 4th control	p value 1st screen vs. 1st control	p value 1st screen vs. 2nd control	p value 1st screen vs. 3rd control	p value 1st screen vs. 4th control	effect size vs. 1st control	effect size vs. 2nd control	effect size vs. 3rd control	effect size vs. 4th control	fdr corrected p value vs. 1st control	fdr corrected p value vs. 2nd control	fdr corrected p value vs. 3rd control	fdr corrected p value vs. 4th control	sense insertions 2nd screen	antisense insertions 2nd screen	ratio 2nd screen	binomial p value 2nd screen	sense insertions 1st control	antisense insertions 1st control	ratio 1st control	binomial p value 1st control	sense insertions 2nd control	antisense insertions 2nd control	ratio 2nd control	binomial p value 2nd control	sense insertions 3rd control	antisense insertions 3rd control	ratio 3rd control	binomial p value 3rd control
hypersensitivity candidates:
ABCB1	ENSG00000085563	150	615	0.196078	1.00329e-64	234	234	0.5	1	599	605	0.497508	1	628	632	0.498413	1	516	497	0.509378	0.990074	1.58521e-28	6.51161e-43	8.69767e-44	3.75734e-43	0.392157	0.394121	0.393406	0.384937	6.33039e-25	2.16696e-39	4.34166e-40	1.87557e-39	180	728	0.198238	9.34722e-76	234	234	0.5	1	599	605	0.497508	1	628	632	0.498413	1
ARPC2	ENSG00000163466	20	223	0.0823045	5.69766e-32	149	488	0.233909	2.96651e-28	248	642	0.278652	2.36723e-33	261	575	0.312201	3.80889e-19	112	449	0.199643	3.109e-46	9.60672e-08	7.58763e-12	1.21051e-14	1.87908e-05	0.351866	0.295367	0.263627	0.412257	3.36522e-05	2.22797e-09	8.63227e-12	0.00317963	25	209	0.106838	9.48516e-25	149	488	0.233909	2.96651e-28	248	642	0.278652	2.36723e-33	261	575	0.312201	3.80889e-19
BRIP1	ENSG00000136492	108	243	0.307692	1.51787e-10	481	630	0.432943	0.000463293	688	899	0.433522	9.1972e-05	670	896	0.427842	5.95284e-05	630	878	0.417772	1.3381e-13	2.80309e-05	1.49554e-05	3.20145e-05	0.000133603	0.710699	0.70975	0.719173	0.736508	0.00504228	0.00113975	0.00285372	0.0168839	114	252	0.311475	5.49913e-10	481	630	0.432943	0.000463293	688	899	0.433522	9.1972e-05	670	896	0.427842	5.95284e-05
C15orf41	ENSG00000186073	76	564	0.11875	2.02352e-92	351	1324	0.209552	1.30237e-104	1226	2768	0.30696	9.17787e-97	895	2469	0.266052	2.2525e-127	285	1381	0.171068	4.10341e-199	2.29636e-07	6.88185e-26	3.29915e-17	0.00170795	0.566684	0.386858	0.446341	0.694167	7.1643e-05	8.08294e-23	2.86409e-14	0.122416	47	527	0.0818815	9.04076e-106	351	1324	0.209552	1.30237e-104	1226	2768	0.30696	9.17787e-97	895	2469	0.266052	2.2525e-127
CS	ENSG00000062485	32	89	0.264463	9.77097e-06	126	150	0.456522	0.71583	190	260	0.422222	0.033481	174	249	0.411348	0.0234096	154	208	0.425414	0.00366706	0.000347211	0.00158614	0.00398442	0.00171052	0.579299	0.626359	0.642918	0.621659	0.0370736	0.0590967	0.139819	0.122416	32	83	0.278261	7.73379e-05	126	150	0.456522	0.71583	190	260	0.422222	0.033481	174	249	0.411348	0.0234096
CTBP2	ENSG00000175029	200	319	0.385356	5.32766e-07	491	521	0.485178	1	1286	1173	0.522977	0.153682	934	883	0.514034	0.78329	739	736	0.501017	1	0.000222672	1.41573e-08	2.15211e-07	6.5773e-06	0.794258	0.736852	0.749671	0.769149	0.0264648	2.29819e-06	3.61102e-05	0.00128799	144	265	0.352078	4.37737e-09	491	521	0.485178	1	1286	1173	0.522977	0.153682	934	883	0.514034	0.78329
CTDSPL2	ENSG00000137770	52	183	0.221277	1.6087e-13	261	417	0.384956	1.01482e-06	568	874	0.393897	8.10864e-10	398	667	0.373709	1.95465e-12	307	562	0.35328	1.67426e-21	3.52871e-06	1.92034e-07	7.00452e-06	0.000113617	0.57481	0.561762	0.592109	0.62635	0.000800657	2.26884e-05	0.000790165	0.0147311	52	193	0.212245	5.49853e-13	261	417	0.384956	1.01482e-06	568	874	0.393897	8.10864e-10	398	667	0.373709	1.95465e-12
CUL3	ENSG00000036257	61	223	0.214789	1.66463e-22	340	509	0.400471	3.23481e-07	1242	909	0.577406	7.16333e-12	784	814	0.490613	0.912777	702	532	0.568882	6.08227e-05	7.92735e-09	1.10696e-31	1.08093e-18	4.18885e-28	0.53634	0.371989	0.437796	0.377563	3.95714e-06	1.7002e-28	1.19905e-15	1.19484e-24	33	216	0.13253	1.74498e-33	340	509	0.400471	3.23481e-07	1242	909	0.577406	7.16333e-12	784	814	0.490613	0.912777
CXXC1	ENSG00000154832	11	39	0.22	0.0010924	45	34	0.56962	0.783814	64	78	0.450704	0.743951	74	77	0.490066	1	50	58	0.462963	0.872155	0.00011324	0.00417399	0.00087764	0.00468269	0.386222	0.488125	0.448919	0.4752	0.0153814	0.12913	0.0431431	0.247922	11	36	0.234043	0.00374522	45	34	0.56962	0.783814	64	78	0.450704	0.743951	74	77	0.490066	1
DHX35	ENSG00000101452	2	110	0.0178571	3.88198e-25	40	169	0.191388	2.33399e-14	207	410	0.335494	9.75943e-12	128	311	0.291572	2.44836e-13	53	258	0.170418	3.38892e-31	1.44176e-06	1.53317e-15	2.12718e-12	5.12604e-06	0.0933036	0.0532264	0.0612444	0.104784	0.000364399	8.88802e-13	9.65305e-10	0.00106616	4	84	0.0454545	2.2701e-15	40	169	0.191388	2.33399e-14	207	410	0.335494	9.75943e-12	128	311	0.291572	2.44836e-13
FANCD2	ENSG00000144554	16	70	0.186047	2.73819e-07	86	136	0.387387	0.0167279	177	244	0.420428	0.0382729	178	229	0.437346	0.325806	122	189	0.392283	0.000150216	0.000704403	2.92873e-05	9.63424e-06	0.000314643	0.48026	0.442517	0.425398	0.474266	0.0630709	0.00204468	0.00105696	0.0334607	22	73	0.231579	7.65236e-06	86	136	0.387387	0.0167279	177	244	0.420428	0.0382729	178	229	0.437346	0.325806
FANCE	ENSG00000112039	9	44	0.169811	1.92398e-05	49	62	0.441441	0.88113	93	104	0.472081	0.935192	87	103	0.457895	0.853643	62	80	0.43662	0.462734	0.000804471	6.36664e-05	0.000116501	0.000451749	0.384675	0.359708	0.370852	0.388923	0.0701435	0.00406143	0.00813345	0.0456113	6	31	0.162162	0.00051047	49	62	0.441441	0.88113	93	104	0.472081	0.935192	87	103	0.457895	0.853643
FANCL	ENSG00000115392	20	77	0.206186	1.13807e-06	82	137	0.374429	0.00789538	139	220	0.387187	0.00475538	167	253	0.397619	0.00265344	90	155	0.367347	2.06432e-05	0.00394368	0.000759515	0.000396007	0.00457468	0.550666	0.532522	0.518551	0.561283	0.221222	0.0324869	0.0225917	0.242933	10	74	0.119048	3.95334e-10	82	137	0.374429	0.00789538	139	220	0.387187	0.00475538	167	253	0.397619	0.00265344
FBXW7	ENSG00000109670	205	252	0.448578	3.87041e-13	826	252	0.766234	1.86492e-08	2815	989	0.740011	1.27508e-133	1633	951	0.631966	4.72866e-19	1918	513	0.788976	1.33848e-143	1.56259e-32	5.3314e-35	3.68348e-13	2.47658e-46	0.585432	0.606177	0.709813	0.568557	1.56002e-28	8.871e-32	2.32483e-10	2.4725e-42	206	195	0.513716	1.7897e-06	826	252	0.766234	1.86492e-08	2815	989	0.740011	1.27508e-133	1633	951	0.631966	4.72866e-19
FOXK2	ENSG00000141568	69	124	0.357513	0.00111035	245	245	0.5	1	686	735	0.482759	0.644433	454	405	0.528522	0.424875	536	550	0.493554	1	0.000865835	0.00120282	2.20407e-05	0.000554101	0.715026	0.740563	0.67644	0.724364	0.073002	0.0476521	0.00206614	0.053191	55	118	0.317919	1.33099e-05	245	245	0.5	1	686	735	0.482759	0.644433	454	405	0.528522	0.424875
GATAD2B	ENSG00000143614	184	325	0.361493	5.11233e-08	539	538	0.500464	1	1233	1308	0.485242	0.664755	959	1141	0.456667	0.00244925	783	871	0.473398	0.0530991	2.08056e-07	2.99129e-07	0.000101442	8.94286e-06	0.722316	0.744975	0.791591	0.763614	6.70042e-05	3.45382e-05	0.00736539	0.00168455	185	346	0.348399	2.34891e-11	539	538	0.500464	1	1233	1308	0.485242	0.664755	959	1141	0.456667	0.00244925
HCFC1	ENSG00000172534	80	88	0.47619	1	25	95	0.208333	7.88454e-08	45	209	0.177165	8.67382e-22	56	190	0.227642	2.04917e-13	35	134	0.207101	1.21234e-16	3.60706e-06	7.17268e-11	1.57031e-07	1.94366e-07	2.28571	2.68783	2.09184	2.29932	0.000809239	1.76811e-08	2.70297e-05	5.54416e-05	51	74	0.408	0.0946514	25	95	0.208333	7.88454e-08	45	209	0.177165	8.67382e-22	56	190	0.227642	2.04917e-13
HELZ	ENSG00000198265	93	216	0.300971	1.46849e-10	329	342	0.490313	1	735	870	0.457944	0.02757	643	708	0.475944	0.43756	450	617	0.421743	4.07165e-07	2.45368e-08	2.48702e-07	1.95218e-08	0.000123541	0.613834	0.657222	0.632366	0.713635	9.99849e-06	2.904e-05	4.10306e-06	0.0159145	91	206	0.306397	1.27051e-09	329	342	0.490313	1	735	870	0.457944	0.02757	643	708	0.475944	0.43756
ISCA1	ENSG00000135070	0	51	0	4.47519e-14	37	92	0.286822	0.000574455	82	193	0.298182	1.50887e-07	65	204	0.241636	2.85485e-13	40	122	0.246914	8.647e-13	9.29075e-07	1.04228e-07	4.79788e-06	6.46608e-06	0	0	0	0	0.00024409	1.27676e-05	0.000580602	0.00128799	0	41	0	2.91135e-11	37	92	0.286822	0.000574455	82	193	0.298182	1.50887e-07	65	204	0.241636	2.85485e-13
KANSL3	ENSG00000114982	15	97	0.133929	5.99484e-09	73	170	0.300412	9.31838e-05	150	299	0.334076	9.95539e-09	146	315	0.316703	4.65246e-10	88	254	0.25731	5.48666e-18	0.000575306	1.53329e-05	6.12516e-05	0.00629122	0.445817	0.400893	0.422884	0.520495	0.0540062	0.00116408	0.00491169	0.294185	14	93	0.130841	1.49148e-08	73	170	0.300412	9.31838e-05	150	299	0.334076	9.95539e-09	146	315	0.316703	4.65246e-10
KDM2A	ENSG00000173120	184	540	0.254144	1.51539e-29	553	959	0.365741	2.28914e-20	1546	2402	0.391591	8.66979e-28	1216	1851	0.396479	2.88799e-22	1146	1702	0.402388	6.48962e-36	1.18091e-07	6.61233e-13	3.72588e-13	7.32015e-14	0.694874	0.649003	0.641002	0.631589	4.06539e-05	2.31629e-10	2.32483e-10	6.35485e-11	242	598	0.288095	1.29212e-17	553	959	0.365741	2.28914e-20	1546	2402	0.391591	8.66979e-28	1216	1851	0.396479	2.88799e-22
KIAA1524	ENSG00000163507	29	121	0.193333	1.03305e-10	113	212	0.347692	4.78087e-06	404	561	0.418653	0.00118343	345	533	0.392938	3.51504e-07	183	305	0.375	1.87028e-09	0.000556671	4.94805e-08	1.44118e-06	2.80903e-05	0.556047	0.461799	0.492019	0.515556	0.0529288	6.81363e-06	0.000202649	0.00459738	27	118	0.186207	8.07777e-10	113	212	0.347692	4.78087e-06	404	561	0.418653	0.00118343	345	533	0.392938	3.51504e-07
KIF15	ENSG00000163808	101	191	0.34589	9.06191e-06	233	273	0.460474	0.485243	482	511	0.485398	0.937968	527	599	0.468028	0.269601	430	485	0.469945	0.225652	0.00174434	2.45484e-05	0.000206692	0.000194598	0.751161	0.712592	0.739037	0.736023	0.120935	0.00175684	0.0133994	0.0231282	84	172	0.328125	2.87104e-06	233	273	0.460474	0.485243	482	511	0.485398	0.937968	527	599	0.468028	0.269601
KIF4A	ENSG00000090889	47	199	0.191057	3.06817e-20	208	505	0.291725	5.16873e-23	653	1148	0.362576	1.48635e-17	603	978	0.381404	3.58708e-12	518	950	0.352861	5.71211e-39	0.00193386	4.01485e-08	2.00421e-09	2.48154e-07	0.654921	0.526943	0.50093	0.541451	0.13174	5.80902e-06	5.48193e-07	6.97871e-05	31	230	0.118774	2.43873e-36	208	505	0.291725	5.16873e-23	653	1148	0.362576	1.48635e-17	603	978	0.381404	3.58708e-12
KPNA3	ENSG00000102753	12	56	0.176471	4.74026e-06	72	126	0.363636	0.00552286	97	143	0.404167	0.152614	103	131	0.440171	0.626804	92	154	0.373984	5.42149e-05	0.00402471	0.000503028	6.07609e-05	0.00211659	0.485294	0.436628	0.400914	0.471867	0.223039	0.0228792	0.00489198	0.143748	7	44	0.137255	1.08654e-05	72	126	0.363636	0.00552286	97	143	0.404167	0.152614	103	131	0.440171	0.626804
LARP7	ENSG00000174720	58	151	0.277512	1.50825e-10	155	205	0.430556	0.140401	1063	899	0.541794	0.00283635	737	635	0.537172	0.0716092	487	390	0.555302	0.0188556	0.000314958	2.30331e-13	1.52058e-12	3.89159e-13	0.644544	0.512209	0.516617	0.499749	0.0347445	9.19806e-11	7.33644e-10	2.98859e-10	59	137	0.30102	1.58574e-08	155	205	0.430556	0.140401	1063	899	0.541794	0.00283635	737	635	0.537172	0.0716092
LIG3	ENSG00000005156	33	81	0.289474	0.000112989	136	141	0.490975	1	209	196	0.516049	0.970287	219	213	0.506944	1	114	137	0.454183	0.584435	0.000305543	1.87295e-05	3.41657e-05	0.00388302	0.58959	0.560942	0.571017	0.63735	0.0340825	0.00138508	0.00300523	0.217787	16	70	0.186047	6.88339e-08	136	141	0.490975	1	209	196	0.516049	0.970287	219	213	0.506944	1
LRRC40	ENSG00000066557	258	552	0.318519	5.82975e-23	844	953	0.469672	0.117047	1192	1242	0.489729	0.881592	1113	1157	0.490308	0.967942	924	942	0.495177	0.923698	3.85912e-13	1.11313e-17	1.64868e-17	1.79075e-17	0.678173	0.650398	0.649629	0.643242	4.01522e-10	7.93779e-15	1.49632e-14	2.38373e-14	141	484	0.2256	6.07924e-43	844	953	0.469672	0.117047	1192	1242	0.489729	0.881592	1113	1157	0.490308	0.967942
MCM2	ENSG00000073111	25	176	0.124378	3.78503e-17	86	229	0.273016	4.37769e-09	114	320	0.262673	2.94401e-19	136	374	0.266667	3.31101e-20	97	272	0.262873	1.64278e-18	4.56107e-05	7.84514e-05	2.67226e-05	0.000107007	0.455571	0.47351	0.466418	0.47315	0.00740414	0.00488625	0.00242532	0.0143397	26	168	0.134021	2.79508e-15	86	229	0.273016	4.37769e-09	114	320	0.262673	2.94401e-19	136	374	0.266667	3.31101e-20
MDC1	ENSG00000137337	9	96	0.0857143	1.24316e-17	73	176	0.293173	3.61825e-08	171	302	0.361522	7.38661e-05	163	291	0.359031	1.6215e-05	111	241	0.315341	8.0235e-14	1.38781e-05	2.72619e-09	4.24351e-09	5.85831e-07	0.292368	0.237093	0.238738	0.271815	0.00263909	4.94852e-07	1.04605e-06	0.000149965	15	108	0.121951	8.77336e-17	73	176	0.293173	3.61825e-08	171	302	0.361522	7.38661e-05	163	291	0.359031	1.6215e-05
MNT	ENSG00000070444	145	322	0.310493	4.13604e-14	355	445	0.44375	0.0498516	765	876	0.466179	0.135297	740	868	0.460199	0.0201984	630	746	0.457849	0.00244114	3.22144e-06	1.4201e-09	6.27082e-09	2.09519e-08	0.699701	0.666037	0.674692	0.678155	0.000747936	2.77992e-07	1.50855e-06	7.09061e-06	154	309	0.332613	6.32632e-11	355	445	0.44375	0.0498516	765	876	0.466179	0.135297	740	868	0.460199	0.0201984
MTG1	ENSG00000148824	2	68	0.0285714	2.77787e-16	31	83	0.27193	4.8925e-05	143	175	0.449686	0.757069	126	177	0.415842	0.116681	35	124	0.220126	9.10811e-13	8.22726e-06	1.91544e-13	5.5701e-12	0.000136974	0.105069	0.0635365	0.0687075	0.129796	0.00165933	7.80521e-11	2.22436e-09	0.017201	4	62	0.0606061	8.94642e-12	31	83	0.27193	4.8925e-05	143	175	0.449686	0.757069	126	177	0.415842	0.116681
MTPAP	ENSG00000107951	4	115	0.0336134	4.27412e-27	57	239	0.192568	4.34392e-21	122	294	0.293269	5.96536e-12	121	314	0.278161	7.92952e-15	31	226	0.120623	1.97619e-40	1.0552e-05	4.35308e-11	1.96271e-10	0.00678154	0.174554	0.114616	0.120842	0.278666	0.00208605	1.11433e-08	6.12334e-08	0.309856	2	102	0.0192308	7.50973e-26	57	239	0.192568	4.34392e-21	122	294	0.293269	5.96536e-12	121	314	0.278161	7.92952e-15
NF2	ENSG00000186575	18	73	0.197802	3.88267e-07	176	192	0.478261	1	391	424	0.479755	0.804617	195	297	0.396341	0.000142285	223	282	0.441584	0.025537	8.31497e-07	1.84762e-07	0.000223722	8.28416e-06	0.413586	0.412299	0.49907	0.447938	0.000223184	2.20906e-05	0.0143175	0.00157533	15	80	0.157895	1.99938e-10	176	192	0.478261	1	391	424	0.479755	0.804617	195	297	0.396341	0.000142285
NIPBL	ENSG00000164190	34	184	0.155963	5.83791e-24	41	481	0.0785441	1.45958e-71	114	1142	0.0907643	2.09348e-228	86	1019	0.0778281	3.78153e-170	89	882	0.0916581	1.91704e-200	0.00206102	0.00479263	0.000671237	0.00666803	1.98568	1.71833	2.00395	1.70158	0.138095	0.141769	0.0348119	0.306141	40	188	0.175439	2.98158e-26	41	481	0.0785441	1.45958e-71	114	1142	0.0907643	2.09348e-228	86	1019	0.0778281	3.78153e-170
PET112	ENSG00000059691	8	94	0.0784314	7.44064e-18	51	119	0.3	3.57455e-05	290	398	0.421512	0.0949145	193	353	0.35348	4.34956e-07	83	269	0.235795	1.04127e-25	8.42177e-06	3.95024e-13	2.31495e-09	0.000238461	0.261438	0.186072	0.221884	0.332625	0.00168157	1.51682e-10	6.2463e-07	0.0269003	11	94	0.104762	7.2743e-16	51	119	0.3	3.57455e-05	290	398	0.421512	0.0949145	193	353	0.35348	4.34956e-07
PFDN1	ENSG00000113068	9	68	0.116883	4.95607e-10	122	179	0.405316	0.0385698	210	342	0.380435	2.68048e-05	241	326	0.425044	0.0294095	152	247	0.380952	3.68182e-07	8.26684e-07	1.52566e-06	3.84674e-08	2.72955e-06	0.288376	0.307236	0.274991	0.306818	0.000223184	0.000149328	7.53018e-06	0.000623151	7	67	0.0945946	5.69549e-11	122	179	0.405316	0.0385698	210	342	0.380435	2.68048e-05	241	326	0.425044	0.0294095
POLG2	ENSG00000256525	6	55	0.0983607	1.48779e-09	72	130	0.356436	0.00128203	191	210	0.476309	0.937968	181	212	0.46056	0.717546	87	124	0.412322	0.0428173	5.2598e-05	3.66527e-09	1.63437e-08	2.5183e-06	0.275956	0.206506	0.213568	0.238553	0.00814128	6.59319e-07	3.62595e-06	0.000591563	3	40	0.0697674	6.50167e-08	72	130	0.356436	0.00128203	191	210	0.476309	0.937968	181	212	0.46056	0.717546
PPIL1	ENSG00000137168	14	99	0.123894	2.16125e-14	74	183	0.287938	6.2949e-09	176	295	0.373673	0.000529322	175	289	0.377155	0.000405385	94	236	0.284848	7.0914e-17	0.000528467	9.45102e-08	9.01991e-08	0.000546066	0.43028	0.331557	0.328496	0.434946	0.0510845	1.17117e-05	1.68318e-05	0.0526729	12	111	0.097561	2.25882e-19	74	183	0.287938	6.2949e-09	176	295	0.373673	0.000529322	175	289	0.377155	0.000405385
PPME1	ENSG00000214517	15	60	0.2	1.00548e-05	91	118	0.435407	0.476753	194	240	0.447005	0.264488	186	215	0.46384	0.771913	137	192	0.416413	0.00529096	0.000273603	4.08059e-05	1.99846e-05	0.000527602	0.459341	0.447423	0.431183	0.480292	0.0312173	0.00274334	0.0019343	0.0518947	17	58	0.226667	3.19968e-05	91	118	0.435407	0.476753	194	240	0.447005	0.264488	186	215	0.46384	0.771913
PPP2R2A	ENSG00000221914	20	108	0.15625	3.9805e-12	103	206	0.333333	6.94052e-07	275	424	0.393419	4.57801e-05	282	395	0.416544	0.00239708	144	218	0.39779	2.77878e-05	0.00016527	7.45929e-08	7.82347e-09	3.89426e-07	0.46875	0.397159	0.375111	0.392795	0.0204966	9.4866e-06	1.85966e-06	0.000105077	22	101	0.178862	2.0565e-09	103	206	0.333333	6.94052e-07	275	424	0.393419	4.57801e-05	282	395	0.416544	0.00239708
PPP2R4	ENSG00000119383	67	309	0.178191	3.63925e-35	317	411	0.43544	0.0173844	736	763	0.490994	1	601	736	0.449514	0.00325398	516	620	0.454225	0.00362932	2.16141e-18	6.66995e-30	4.24176e-23	6.21784e-23	0.409222	0.36292	0.396409	0.392298	3.5964e-15	9.51278e-27	5.64635e-20	1.24152e-19	120	252	0.322581	3.98782e-10	317	411	0.43544	0.0173844	736	763	0.490994	1	601	736	0.449514	0.00325398
PPP4R1	ENSG00000154845	58	171	0.253275	8.49959e-11	244	292	0.455224	0.410336	598	711	0.456837	0.0458683	515	626	0.451358	0.0640509	326	532	0.379953	3.37741e-13	1.31867e-07	5.1402e-09	1.88057e-08	0.00033526	0.556375	0.55441	0.56114	0.666595	4.3883e-05	8.92474e-07	4.03756e-06	0.0350478	57	164	0.257919	1.14793e-11	244	292	0.455224	0.410336	598	711	0.456837	0.0458683	515	626	0.451358	0.0640509
PPP6R3	ENSG00000110075	71	249	0.221875	2.91764e-22	446	640	0.410681	2.56097e-07	1303	1102	0.541788	0.000355508	846	898	0.485092	0.739124	689	782	0.468389	0.0736829	2.9483e-10	4.46498e-28	3.70543e-19	1.23105e-16	0.540261	0.409524	0.457388	0.473698	2.18032e-07	5.57202e-25	4.35214e-16	1.53627e-13	57	212	0.211896	8.43741e-21	446	640	0.410681	2.56097e-07	1303	1102	0.541788	0.000355508	846	898	0.485092	0.739124
PRDM15	ENSG00000141956	37	68	0.352381	0.00861789	126	122	0.508065	1	207	164	0.557951	0.179034	186	166	0.528409	0.817993	141	122	0.536122	0.814924	0.0074686	0.000244236	0.00179038	0.00176442	0.693575	0.631562	0.666871	0.657278	0.329195	0.0122222	0.0762228	0.125374	38	71	0.348624	0.00265345	126	122	0.508065	1	207	164	0.557951	0.179034	186	166	0.528409	0.817993
PTCD3;SNORD94	ENSG00000132300	8	106	0.0701754	5.76716e-21	47	146	0.243523	3.88109e-10	267	424	0.386397	0.000223988	156	321	0.327044	1.85012e-09	52	195	0.210526	1.37355e-21	9.26783e-05	4.2321e-13	2.5006e-09	0.000709978	0.288167	0.181615	0.214575	0.333333	0.0135074	1.59438e-10	6.65726e-07	0.0653278	8	103	0.0720721	3.01049e-20	47	146	0.243523	3.88109e-10	267	424	0.386397	0.000223988	156	321	0.327044	1.85012e-09
QRICH1	ENSG00000198218	33	60	0.354839	0.000804015	157	98	0.615686	0.0120291	619	374	0.623364	1.42213e-13	334	233	0.589065	0.00121474	360	276	0.566038	0.0179899	1.84879e-05	7.20617e-07	2.80764e-05	0.000144331	0.57633	0.569232	0.602376	0.626882	0.00341804	7.518e-05	0.00252523	0.0176802	27	77	0.259615	5.57343e-08	157	98	0.615686	0.0120291	619	374	0.623364	1.42213e-13	334	233	0.589065	0.00121474
RB1	ENSG00000139687	18	54	0.25	3.62677e-05	133	97	0.578261	0.160306	277	183	0.602174	0.000157892	198	178	0.526596	0.835512	222	127	0.636103	1.39598e-05	1.5631e-06	2.14702e-08	1.66976e-05	2.9728e-09	0.432331	0.415162	0.474747	0.393018	0.000385314	3.29765e-06	0.00165871	1.26294e-06	16	45	0.262295	0.00034743	133	97	0.578261	0.160306	277	183	0.602174	0.000157892	198	178	0.526596	0.835512
RPRD2	ENSG00000163125	64	223	0.222997	2.74736e-19	358	466	0.434466	0.00816173	816	819	0.499083	1	538	659	0.449457	0.00659366	504	641	0.440175	7.10762e-05	9.54658e-11	6.62878e-19	7.5564e-13	6.07727e-12	0.513266	0.446813	0.496147	0.506609	7.62467e-08	5.44499e-16	4.19107e-10	3.91435e-09	112	232	0.325581	4.69946e-09	358	466	0.434466	0.00816173	816	819	0.499083	1	538	659	0.449457	0.00659366
SEPHS1	ENSG00000086475	32	100	0.242424	1.75299e-09	218	190	0.534314	0.603884	339	255	0.570707	0.00353963	359	279	0.562696	0.0427779	285	233	0.550193	0.184199	3.68685e-09	6.10732e-12	1.63596e-11	2.18325e-10	0.453711	0.424779	0.430826	0.440617	2.11681e-06	1.82007e-09	6.16324e-09	1.14719e-07	29	112	0.205674	5.74742e-13	218	190	0.534314	0.603884	339	255	0.570707	0.00353963	359	279	0.562696	0.0427779
SETD5	ENSG00000168137	114	225	0.336283	3.76424e-08	257	330	0.437819	0.0300499	853	740	0.535468	0.0409217	634	668	0.486943	0.869365	443	453	0.49442	1	0.00273806	2.32296e-11	6.54795e-07	5.53817e-07	0.768086	0.628018	0.6906	0.680157	0.171921	6.7221e-09	0.000100571	0.000143611	93	192	0.326316	9.55108e-08	257	330	0.437819	0.0300499	853	740	0.535468	0.0409217	634	668	0.486943	0.869365
SRCAP;SNORA30	ENSG00000080603	6	71	0.0779221	4.95607e-10	41	108	0.275168	0.000486149	74	183	0.287938	9.29906e-09	79	191	0.292593	3.80251e-08	47	160	0.227053	8.01e-14	0.00044992	6.33099e-05	4.17618e-05	0.00341513	0.28318	0.270621	0.266316	0.343189	0.0449177	0.00405163	0.00357879	0.199386	5	75	0.0625	1.98558e-12	41	108	0.275168	0.000486149	74	183	0.287938	9.29906e-09	79	191	0.292593	3.80251e-08
TLK2	ENSG00000146872	83	487	0.145614	2.34694e-60	608	1071	0.36212	4.69605e-24	1245	1796	0.409405	6.49003e-14	1095	1578	0.409652	1.71851e-14	646	1191	0.35166	8.33689e-46	5.25906e-24	7.1152e-37	3.57284e-36	1.57393e-22	0.402115	0.355673	0.355458	0.414076	1.50011e-20	1.57855e-33	1.18898e-32	2.85697e-19	92	519	0.150573	1.09916e-57	608	1071	0.36212	4.69605e-24	1245	1796	0.409405	6.49003e-14	1095	1578	0.409652	1.71851e-14
TMEM30A	ENSG00000112697	37	77	0.324561	0.00125132	179	143	0.555901	0.257483	513	444	0.53605	0.22231	305	326	0.48336	0.925541	220	220	0.5	1	3.03856e-05	2.61345e-05	0.00209334	0.00103241	0.583848	0.605468	0.67147	0.649123	0.00536911	0.00185045	0.0849548	0.0834578	33	76	0.302752	0.000251736	179	143	0.555901	0.257483	513	444	0.53605	0.22231	305	326	0.48336	0.925541
TOE1	ENSG00000132773	15	59	0.202703	4.4153e-06	66	106	0.383721	0.0451259	158	197	0.44507	0.396056	163	196	0.454039	0.740247	94	145	0.393305	0.00150949	0.00745048	8.26519e-05	4.85572e-05	0.00317007	0.528256	0.45544	0.446443	0.515382	0.329123	0.00509355	0.00403975	0.192657	11	51	0.177419	1.85173e-05	66	106	0.383721	0.0451259	158	197	0.44507	0.396056	163	196	0.454039	0.740247
TPK1	ENSG00000196511	249	457	0.352691	3.49058e-13	810	835	0.492401	1	1698	1667	0.504606	0.990436	1537	1543	0.499026	1	1214	1258	0.4911	0.79115	4.01305e-10	1.75738e-13	1.81433e-12	6.75297e-11	0.716268	0.698943	0.706759	0.718165	2.67095e-07	7.31035e-11	8.42483e-10	3.85248e-08	225	432	0.342466	3.51744e-15	810	835	0.492401	1	1698	1667	0.504606	0.990436	1537	1543	0.499026	1
TRIT1	ENSG00000043514	8	99	0.0747664	3.86025e-19	114	225	0.336283	2.69641e-06	245	356	0.407654	0.0220403	200	308	0.393701	0.00340016	96	259	0.270423	3.38226e-20	1.23851e-08	4.9405e-13	7.49846e-12	5.78927e-06	0.222332	0.183406	0.189907	0.27648	5.49611e-06	1.79358e-10	2.93572e-09	0.00117953	9	100	0.0825688	1.00069e-18	114	225	0.336283	2.69641e-06	245	356	0.407654	0.0220403	200	308	0.393701	0.00340016
TUBA1C	ENSG00000167553	44	152	0.22449	4.76944e-11	174	298	0.368644	3.0439e-06	276	516	0.348485	5.10932e-13	324	492	0.397059	3.47919e-06	280	421	0.399429	9.71068e-10	0.000279525	0.000855988	4.78111e-06	4.95253e-06	0.608961	0.644188	0.565382	0.562026	0.0317118	0.0359821	0.000580602	0.00105199	22	171	0.11399	2.60239e-24	174	298	0.368644	3.0439e-06	276	516	0.348485	5.10932e-13	324	492	0.397059	3.47919e-06
UBE2H	ENSG00000186591	526	1389	0.274674	1.35194e-62	1590	2461	0.392496	7.32045e-33	2404	4084	0.37053	2.16216e-70	2571	3620	0.41528	2.69587e-28	2359	3460	0.405396	4.08546e-69	2.8889e-19	5.34729e-15	2.78263e-29	2.27304e-25	0.699813	0.741299	0.661418	0.677544	5.76827e-16	2.80972e-12	5.55608e-26	5.67322e-22	509	1405	0.265935	5.09941e-55	1590	2461	0.392496	7.32045e-33	2404	4084	0.37053	2.16216e-70	2571	3620	0.41528	2.69587e-28
UBE3D	ENSG00000118420	14	122	0.102941	1.91595e-14	63	200	0.239544	2.78453e-11	199	345	0.365809	1.01206e-06	160	384	0.294118	7.16285e-16	97	317	0.2343	2.67464e-26	0.000811931	2.80813e-10	1.68173e-06	0.000803197	0.429739	0.281407	0.35	0.439357	0.0704862	6.37158e-08	0.000226886	0.0694261	4	94	0.0408163	6.02236e-18	63	200	0.239544	2.78453e-11	199	345	0.365809	1.01206e-06	160	384	0.294118	7.16285e-16
UBE4B	ENSG00000130939	104	196	0.346667	1.26931e-05	459	566	0.447805	0.0399662	953	1072	0.470617	0.102904	607	813	0.427465	5.35558e-06	617	714	0.463561	0.0101156	0.00180675	5.24216e-05	0.00988282	0.000238258	0.774147	0.736621	0.810983	0.747834	0.124398	0.0034206	0.268842	0.0269003	110	211	0.342679	2.20275e-06	459	566	0.447805	0.0399662	953	1072	0.470617	0.102904	607	813	0.427465	5.35558e-06
UBR4	ENSG00000127481	1	37	0.0263158	7.08001e-09	25	70	0.263158	0.000426263	136	203	0.40118	0.115535	73	174	0.295547	2.30686e-07	57	117	0.327586	3.1088e-06	0.0012417	4.33171e-07	0.0001037	3.48511e-05	0.1	0.065596	0.0890411	0.0803324	0.0968475	4.77853e-05	0.00747501	0.00556698	4	48	0.0769231	3.32924e-09	25	70	0.263158	0.000426263	136	203	0.40118	0.115535	73	174	0.295547	2.30686e-07
WBSCR16	ENSG00000174374	5	56	0.0819672	1.48779e-09	35	88	0.284553	7.40456e-05	138	165	0.455446	0.83881	132	162	0.44898	0.641867	55	153	0.264423	4.78513e-12	0.00126024	6.46104e-09	1.29466e-08	0.002571	0.288056	0.179971	0.182563	0.309985	0.0975846	1.09328e-06	2.99204e-06	0.164536	3	60	0.047619	4.83744e-12	35	88	0.284553	7.40456e-05	138	165	0.455446	0.83881	132	162	0.44898	0.641867
resistance candidates:
ARID1A	ENSG00000117713	228	138	0.622951	1.63182e-05	162	215	0.429708	0.111266	349	405	0.462865	0.316485	312	318	0.495238	1	301	299	0.501667	1	1.68109e-07	6.19034e-07	9.91709e-05	0.000247652	1.44971	1.34586	1.25788	1.24176	5.50268e-05	6.53982e-05	0.00725328	0.0276249	202	105	0.65798	1.15914e-06	162	215	0.429708	0.111266	349	405	0.462865	0.316485	312	318	0.495238	1
ARID2	ENSG00000189079	363	166	0.6862	3.2449e-14	333	310	0.517885	0.837609	629	624	0.501995	1	670	573	0.539019	0.0547829	420	391	0.517879	0.883841	6.14081e-09	6.92295e-13	8.68568e-09	8.48069e-10	1.32501	1.36695	1.27306	1.32502	3.22667e-06	2.38328e-10	2.04032e-06	4.13009e-07	305	139	0.686937	3.78193e-12	333	310	0.517885	0.837609	629	624	0.501995	1	670	573	0.539019	0.0547829
CCDC101	ENSG00000176476	111	33	0.770833	1.17442e-08	77	59	0.566176	0.591853	129	95	0.575893	0.170399	99	103	0.490099	1	131	109	0.545833	0.68438	0.000345143	0.000131156	1.25292e-07	1.10994e-05	1.36147	1.3385	1.57281	1.41221	0.0370509	0.00742225	2.23366e-05	0.00207122	123	29	0.809211	1.18295e-11	77	59	0.566176	0.591853	129	95	0.575893	0.170399	99	103	0.490099	1
CDC25A	ENSG00000164045	231	89	0.721875	4.92894e-10	232	171	0.575682	0.0209742	316	273	0.536503	0.298489	331	290	0.533011	0.631383	348	231	0.601036	2.16807e-05	4.88876e-05	4.2451e-08	1.78008e-08	0.000276375	1.25395	1.34552	1.35433	1.20105	0.00774714	6.09798e-06	3.86335e-06	0.0303208	233	87	0.728125	1.0134e-10	232	171	0.575682	0.0209742	316	273	0.536503	0.298489	331	290	0.533011	0.631383
CNOT2	ENSG00000111596	241	116	0.67507	1.05783e-12	106	234	0.311765	8.6453e-10	345	440	0.43949	0.125313	213	423	0.334906	1.42383e-13	242	263	0.479208	0.357876	4.89827e-22	1.44892e-13	4.20657e-25	1.0497e-08	2.16532	1.53603	2.0157	1.40872	1.22255e-18	6.15546e-11	5.99947e-22	3.88138e-06	442	121	0.78508	7.55956e-51	106	234	0.311765	8.6453e-10	345	440	0.43949	0.125313	213	423	0.334906	1.42383e-13
CREBBP	ENSG00000005339	200	200	0.5	1	169	516	0.246715	1.15482e-29	262	1338	0.16375	4.40661e-150	279	987	0.220379	5.25778e-74	170	900	0.158879	6.39801e-137	5.14698e-17	3.95823e-41	2.16892e-25	4.08646e-38	2.02663	3.05344	2.26882	3.14706	7.3407e-14	1.12906e-37	3.60891e-22	1.63189e-34	667	208	0.762286	3.88064e-50	169	516	0.246715	1.15482e-29	262	1338	0.16375	4.40661e-150	279	987	0.220379	5.25778e-74
EHMT1;FLJ40292	ENSG00000181090	257	162	0.613365	7.70431e-08	317	451	0.41276	0.000325375	567	853	0.399296	1.7141e-08	361	602	0.37487	3.28704e-11	294	475	0.382315	2.52599e-13	4.43837e-11	1.24838e-14	2.96676e-16	3.14983e-14	1.48601	1.53612	1.63621	1.60435	3.85309e-08	6.07959e-12	2.46822e-13	2.99489e-11	153	151	0.503289	0.138472	317	451	0.41276	0.000325375	567	853	0.399296	1.7141e-08	361	602	0.37487	3.28704e-11
EPC2	ENSG00000135999	236	45	0.839858	1.71644e-22	223	167	0.571795	0.171883	541	326	0.623991	5.13828e-12	531	331	0.616009	4.26631e-09	466	288	0.618037	5.54724e-09	6.5694e-14	3.14296e-12	7.28689e-13	2.07914e-12	1.46881	1.34595	1.36338	1.35891	7.28729e-11	9.6547e-10	4.15707e-10	1.48265e-09	221	61	0.783688	2.11464e-13	223	167	0.571795	0.171883	541	326	0.623991	5.13828e-12	531	331	0.616009	4.26631e-09
SMARCC1	ENSG00000173473	365	232	0.61139	4.46622e-07	352	384	0.478261	0.927986	741	899	0.451829	0.00490836	669	684	0.494457	1	561	760	0.424678	3.41408e-08	1.48969e-06	2.62326e-11	1.77903e-06	3.54667e-14	1.27836	1.35314	1.23649	1.43966	0.000371808	7.37729e-09	0.000238402	3.21893e-11	320	209	0.604915	1.03382e-05	352	384	0.478261	0.927986	741	899	0.451829	0.00490836	669	684	0.494457	1
SP3	ENSG00000172845	179	99	0.643885	1.79787e-07	174	233	0.427518	0.109772	389	642	0.377304	3.78463e-10	350	529	0.39818	1.89873e-06	216	308	0.412214	8.08364e-06	2.91287e-08	2.2588e-15	7.78428e-13	3.96784e-10	1.5061	1.70654	1.61707	1.56202	1.16323e-05	1.25282e-12	4.20077e-10	1.98065e-07	197	106	0.650165	1.91778e-10	174	233	0.427518	0.109772	389	642	0.377304	3.78463e-10	350	529	0.39818	1.89873e-06
WNK1	ENSG00000060237	125	112	0.527426	0.937712	201	316	0.388781	0.000666881	374	748	0.333333	2.29808e-18	278	573	0.326675	8.66057e-17	285	563	0.336085	5.03539e-27	0.000481199	3.28169e-08	2.4218e-08	1.42289e-07	1.35661	1.58228	1.61453	1.56932	0.0475648	4.85374e-06	4.93429e-06	4.17806e-05	143	129	0.525735	0.961168	201	316	0.388781	0.000666881	374	748	0.333333	2.29808e-18	278	573	0.326675	8.66057e-17
ZNF711	ENSG00000147180	152	70	0.684685	8.4387e-05	196	174	0.52973	0.751679	276	223	0.553106	0.108961	338	271	0.555008	0.0500103	218	176	0.553299	0.312904	0.000209012	0.000999949	0.000803971	0.00151237	1.29252	1.23789	1.23365	1.23746	0.0249901	0.0409979	0.0403339	0.113525	124	58	0.681319	0.000910846	196	174	0.52973	0.751679	276	223	0.553106	0.108961	338	271	0.555008	0.0500103
[truncated: 16 more columns]
